# Supplementary material for: Functional and evolutionary significance of the unique lime-secreting hydathodes and amphistomatic leaves in Saxifraga (Saxifragaceae)
Source: Planta. 2026 Apr 20;263(6):136. doi: 10.1007/s00425-026-04999-9 (PMC13092539; doi:10.1007/s00425-026-04999-9)
Supplement: Supplementary file 1 — Supplementary file1 (XLSX 18 KB) [file 425_2026_4999_MOESM1_ESM.xlsx]

## Sheet: Tabelle1
Functional and evolutionary significance of the unique lime-secreting hydathodes and amphistomatic leaves in Saxifraga (Saxifragaceae)
Natalia Tkach*, Emmily Richter, Martin Röser*
Martin Luther University Halle-Wittenberg, Institute of Biology, Geobotany and Botanical Garden, Am Kirchtor 1, 06108 Halle (Saale), Germany
*Corresponding authors: natalia.tkach@botanik.uni-halle.de and martin.roeser@botanik.uni-halle.de
Suppl. Table S1 Studied species of Saxifraga and their taxonomic affiliation (section and subsection), provenance of the samples, collectors and locations of vouchers. Abbreviation of herbaria according to Thiers BM (updated continuously) Index herbariorum. Available at: https://sweetgum.nybg.org/science/ih/. BG = Botanical Garden
Taxon	Sektion	Untersektion	Provenance
S. aizoides L.	Porphyrion	Mutatae	cult. Polar-Alpine Botanical Garden-Institute (PABGI) Kirovsk (Russia)
S. aizoides L.	Porphyrion	Mutatae	Austria, Alps, Hochschwab, 1680 m; cult. in Arktisch-Alpiner Garten Chemnitz (Germany) acc. no. AC-2067
S. alberti Regel & Schmalh.	Porphyrion	Kabschia	Kyrgystan, Chandalashskiy Khrebet, 22.06.2003, G. Lazkov & N.V. Kentebaeva (LE)
S. ×alpigena Harry Sm. (= S. andersonii x quadrifaria; fide Bürgel 2007)	Porphyrion	Kabschia	cult. BG Brockengarten Harz (Germany) acc. no. 11-B-0080; photographic voucher (N. Tkach)
S. andersonii Engl.	Porphyrion	Kabschia	cult. private saxifrage collection D. Horák (Bystřice pod Hostýnem, Czech Republic)
S. aretioides Lapeyr.	Porphyrion	Kabschia	Spain, Pyrenees, Torla, Puerto de Bujaruelo, 1900 m, S. Jeßen & L. Lehmann, 10.09.2001; cult. Arktisch-Alpiner Garten Chemnitz (Germany) acc. no. AC-2083
S. aspera L.	Trachyphyllum		Austria, Voralberg, 13.08.1987, M. Röser 5839 (HAL)
S. biflora All.	Porphyrion	Oppositifoliae	Schwitzerland, Valais, 10.08.1983, M. Röser 1430 (HAL)
S. bryoides L.	Trachyphyllum		France, Hautes-Pyrénées, 22.08.1985, M. Röser 3963 (HAL)
S. burseriana L.	Porphyrion	Kabschia	Austria, Hochobir; cult. private saxifrage collection D. Horák (Bystřice pod Hostýnem, Czech Republic)
S. caesia L.	Porphyrion	Squarrosae	Italy, Trentino-Alto Adige, Prov. Bolzano, 13.08.1989, M. Röser 7997 (HAL)
S. callosa Sm.	Ligulatae		cult. BG Halle (Germany), alpine garden
S. cartilaginea Willd.	Ligulatae		Georgien, Borzhomi district, 20.06.1975, A. Patudin (LE)
S. cartilaginea Willd.	Ligulatae		Georgia, Caucasus, Upper Svaneti, Shdugra waterfall, 43°7'45.271"N 42°35'43.578"E, 2164 m, 17.07.2025, N. Tkach 886 (HAL)
S. caspica Sipliv.	Porphyrion	Kabschia	Russia, E Caucasus, 20.07.1970, V. Prima & A. Syunyakov (LE)
S. caucasica Sommier & Levier	Porphyrion	Kabschia	Russia, Caucasus, 14.06.1963, G.L. Kudryashova (LE)
S. charadzeae Otsch.	Porphyrion	Kabschia	Russia, Caucasus, 20.07.1976, T.N. Popova & G.L. Kudryashova (LE)
S. cinerea Harry Sm.	Porphyrion	Kabschia	Nepal, Bhratang; cult. private saxifrage collection D. Horák (Bystřice pod Hostýnem, Czech Republic)
S. cochlearis Rchb.	Ligulatae		France, Alpes Maritimes, Roya Valley, 1000 m, G. Stopp 1998; cult. Arktisch-Alpiner Garten Chemnitz (Germany) acc. no. AC-1372
S. columnaris Steud.	Porphyrion	Kabschia	cult. BG Halle (Germany), alpine garden
S. corymbosa Boiss.	Porphyrion	Kabschia	Romania, Jud. Brasov, M. Bucegi, 13.08.1992, M. Röser 9863 (HAL)
S. cotyledon L.	Ligulatae		Italy, Piemonte, Finero, 850 m, S. Jeßen 28.07.1997; cult. Arktisch-Alpiner Garten Chemnitz (Germany) acc. no. AC-1381; photographic voucher (N. Tkach)
S. crustata Vest	Ligulatae		Slovenia, Kamnik Alps, Logar Valley, 1200 m, L. Lehmann 07.2016; cult. Arktisch-Alpiner Garten Chemnitz (Germany) acc. no. AC-2071
S. desoulavyi Oett.	Porphyrion	Kabschia	cult. Arktisch-Alpiner Garten Chemnitz (Germany) acc. no. AC-1353
S. diapensioides Bellardi	Porphyrion	Kabschia	France, Alpes-Maritines, Col de Larche, NNW below Tête des Blaves, 2410 m, S. Jeßen & L. Lehmann; cult. Arktisch-Alpiner Garten Chemnitz (Germany) acc. no. AC-1737; photographic voucher (N. Tkach)
S. dinnikii Schmalh. ex Akinf.	Porphyrion	Kabschia	Russia, Verkhnaya Balkharia; cult. private saxifrage collection D. Horák (Bystřice pod Hostýnem, Czech Republic)
S. duthiei Gand.	Porphyrion	Kabschia	cult. BG Brockengarten Harz (Germany) acc. no. 06-B-011; photographic voucher (N. Tkach)
S. federici-augusti Biasol. subsp. federici-augusti	Porphyrion	Kabschia	Albania, Prokletije mts., D. Horák; cult. private saxifrage collection D. Horák (Bystřice pod Hostýnem, Czech Republic)
S. federici-augusti subsp. grisebachii (Degen & Dörfl.) D.A.Webb	Porphyrion	Kabschia	Greece, Vermio mts.; cult. private saxifrage collection D. Horák (Bystřice pod Hostýnem, Czech Republic)
S. felineri P.Vargas	Porphyrion	Kabschia	cult. Arktisch-Alpiner Garten Chemnitz (Germany) acc. no. AC-1317
S. ferdinandi-coburgi Kellerer & Sünd.	Porphyrion	Kabschia	Greece, Falakro mts.; cult. private saxifrage collection D. Horák (Bystřice pod Hostýnem, Czech Republic)
S. florulenta Moretti	Porphyrion	Florulenta	France, Alpes-Maritimes, Haute-Tineé: Lacs de Vens N St. Étienne-de-Tineé, 08.08.1957, W. Guttermann 3299
S. florulenta Moretti	Porphyrion	Florulenta	France, Maritime Alps, Refuge de la Valmasque, 11.08.1970, H. Merxmüller & P. Zollitsch 26320 (M0275093)
S. georgei J.Anthony	Porphyrion	Kabschia	cult. BG Brockengarten Harz (Germany) acc. no. 10-B-0080; photographic voucher (N. Tkach)
S. hostii Tausch	Ligulatae		cult. BG Halle (Germany), alpine garden
S. iranica Bornm.	Porphyrion	Kabschia	Iran, Elburz, Kandavan; cult. private saxifrage collection D. Horák (Bystřice pod Hostýnem, Czech Republic)
S. juniperfolia Adams	Porphyrion	Kabschia	cult. BG Halle (Germany), alpine garden
S. karadzicensis (Degen & Košanin) Bürgel	Porphyrion	Kabschia	North Macedonia, Karadzica; cult. private saxifrage collection D. Horák (Bystřice pod Hostýnem, Czech Republic)
S. kolenatiana Regel	Ligulatae		Georgia, Caucasus, 15.07.1977, Z. Klochkova (LE)
S. kolenatiana Regel	Ligulatae		Georgia, Caucasus, Upper Svaneti, Becho, 43°4'13.945"N 42°33'52.060"E, 2422 m, 16.07.2025, N. Tkach 883 (HAL)
S. kotschyi Boiss.	Porphyrion	Kabschia	Turkey, Izik Tepe; cult. private saxifrage collection D. Horák (Bystřice pod Hostýnem, Czech Republic)
S. lilacina Duthei	Porphyrion	Kabschia	cult. BG Halle (Germany), alpine garden
S. lingulata Bellardi	Ligulatae		Italy, Piemont, 19.07.1989, M. Röser 6664 (HAL)
S. ludlowii Harry Sm.	Porphyrion	Kabschia	Chima, Xizang, Rawu region, D. Horák; cult. private saxifrage collection D. Horák (Bystřice pod Hostýnem, Czech Republic)
S. ×luteopurpurea Lapeyr.	Porphyrion	Kabschia	France, Pyrenees, Col de Saleix; cult. private saxifrage collection D. Horák (Bystřice pod Hostýnem, Czech Republic)
S. luteoviridis Schott & Kotschy	Porphyrion	Kabschia	Romania, Carphathians, Bucegi mts.; cult. BG Brockengarten Harz (Germany) acc. no. 11-B-0335; photographic voucher (N. Tkach)
S. marginata Horný	Porphyrion	Kabschia	Albania, Prokletije mts., D. Horák; cult. private saxifrage collection D. Horák (Bystřice pod Hostýnem, Czech Republic)
S. marginata Horný	Porphyrion	Kabschia	Bosnien-Herzegowina, Cvrsnica mts., D. Horák; cult. private saxifrage collection D. Horák (Bystřice pod Hostýnem, Czech Republic)
S. marginata var. bubakii Horný	Porphyrion	Kabschia	cult. Arktisch-Alpiner Garten Chemnitz (Germany)
S. matta-florida Harry Sm.	Porphyrion	Kabschia	cult. BG Brockengarten Harz (Germany) acc. no. 08-B-0111; photographic voucher (N. Tkach)
S. meeboldii Engl. & Irmsch.	Porphyrion	Kabschia	Zanskar, India; cult. private saxifrage collection D. Horák (Bystřice pod Hostýnem, Czech Republic)
S. mutata L.	Porphyrion	Mutatae	Italy, Aosta, Val Savarenche, 09.07.1989, M. Röser 6225 (HAL)
S. nana Engl.	Porphyrion	Kabschia	China, Sichuan, Songpan, Tianhuashan pass, 32°45'00.69"N 103°43'40.6"E, 4200 m, 06.08.2018, N. Tkach 454, S. Gebauer & A. Favre
S. oppositifolia L.	Porphyrion	Oppositifoliae	France, Frankreich, Dépt. Hautes-Alpes, 02.08.1984, M. Röser 2160 (HAL)
S. oppositifolia L. subsp. oppositifolia	Porphyrion	Oppositifoliae	Italy, Aosta, Val Savarenche, 09.07.1989, M. Röser 6225 (HAL)
S. oppositifolia subsp. asiatica (Hayek) Engl. & Irmsch.	Porphyrion	Oppositifoliae	China, China, Xinjiang, Tiznap Valley, G. & S. Miehe 7705 (Germany, Marburg)
S. oppositifolia subsp. latina (A.Terracc.) Arrigoni	Porphyrion	Oppositifoliae	cult. BG Brockengarten Harz (Germany); photographic vouchers (S. Spielau, N. Tkach)
S. oppositifolia subsp. smalliana (Engl. & Irmsch.) Hultén	Porphyrion	Oppositifoliae	Canada, Yukon Territory, 09.07.1988, W.J. Cody, J.H. Ginns 33909 (NY03195624)
S. ovczinnikovii Kamelin	Porphyrion	Kabschia	Tajikistan, Pamir Mts., Odudi valley (type locality), D. Horák; cult. private saxifrage collection D. Horák (Bystřice pod Hostýnem, Czech Republic)
S. paniculata Mill.	Ligulatae		cult. BG Halle (Germany), alpine garden
S. porophylla Bertol.	Porphyrion	Kabschia	cult. BG Brockengarten Harz (Germany) acc. no. 99-B-2078; photographic voucher (N. Tkach)
S. pseudolaevis Oett.	Porphyrion	Kabschia	Georgia; cult. private saxifrage collection D. Horák (Bystřice pod Hostýnem, Czech Republic)
S. pulvinaria Harry Sm.	Porphyrion	Kabschia	Nepal, Garhwal; cult. private saxifrage collection D. Horák (Bystřice pod Hostýnem, Czech Republic)
S. quadrifaria Engl. & Irmsch.	Porphyrion	Kabschia	Nepal, Barun Gorge; cult. private saxifrage collection D. Horák (Bystřice pod Hostýnem, Czech Republic)
S. ramsarica Jamzad	Porphyrion	Kabschia	Iran, Mazanderan near Ramsar; cult. private saxifrage collection D. Horák (Bystřice pod Hostýnem, Czech Republic)
S. retusa subsp. augustana (Vacc.) P.Fourn.	Porphyrion	Oppositifoliae	cult. BG Brockengarten Harz (Germany) acc. no. 11-B-0145; photographic vouchers (S. Spielau, N. Tkach)
S. roylei Harry Sm.	Porphyrion	Kabschia	cult. BG Brockengarten Harz (Germany) acc. no. 02-B-0041; photographic voucher (N. Tkach)
S. ruprechtiana Manden.	Porphyrion	Kabschia	Russia, Dagestan, Tlyaratinskiy district, Valley of Charakh, 21.07.1961, N.N. Tzvelev et al. (LE)
S. sancta Grieseb.	Porphyrion	Kabschia	Turkey, Kaz Dag; cult. private saxifrage collection D. Horák (Bystřice pod Hostýnem, Czech Republic)
S. scardica Griseb.	Porphyrion	Kabschia	North Macedonia, Galicica mts; cult. private collection D. Horák (Bystřice pod Hostýnem, Czech Republic)
S. scleropoda Sommier & Levier	Porphyrion	Kabschia	Russia, Caucasus, Elbrus; cult. private collection D. Horák (Bystřice pod Hostýnem, Czech Republic)
S. scleropoda Sommier & Levier	Porphyrion	Kabschia	Georgia, Abkhazia, 27.06.1989, D. Geltman, Dolmatova & Shvanova (LE)
S. sempervivum C. Koch	Porphyrion	Kabschia	Greece, Olymp, 18.08.1997, G. Bialas; cult. BG Tübingen (Germany); photographic voucher (N. Tkach)
S. spruneri Boiss.	Porphyrion	Kabschia	Greece, Olymp, Maoum valley, 1900 m, S. Jeßen & L. lehmann 05.09.2006; cult. Arktisch-Alpiner Garten Chemnitz (Germany) acc. no. AC-2082
S. spuneri var. deorum (Pénzes) Horný & Webr	Porphyrion	Kabschia	Greece, Olympos mts.; cult. private saxifrage collection D. Horák (Bystřice pod Hostýnem, Czech Republic)
S. stolitzkae Duthie ex Engl. & Irmsch.	Porphyrion	Kabschia	cult. BG Tübingen (Germany); photographic voucher (N. Tkach)
S. stribrnyi (Velen.) Podp.	Porphyrion	Kabschia	Bulgaria, Rodopi, Backovo lake, , D. Horák; cult. private collection D. Horák (Bystřice pod Hostýnem, Czech Republic)
S. subverticillata Boiss.	Porphyrion	Kabschia	Georgia, Svaneti, Ushguli, 43°02'24" N 42°23'06" E, 1340 m, 09.08.2009, A. Gröger et al. 164-102; cult. BG Munich (Germany) IPEN: GE-0-M-2009/2412; photographic voucher (N. Tkach)
S. thessalica Schott, Nym. & Kotschy	Porphyrion	Kabschia	cult. BG Brockengarten Harz (Germany) acc. no. 95-B-1154A; photographic vouchers (S. Spielau, N. Tkach)
S. tombeanensis Boiss. ex Engl.	Porphyrion	Kabschia	Italy, Dolomites, Monte Tombea area; cult. private saxifrage collection D. Horák (Bystřice pod Hostýnem, Czech Republic)
S. unguipetala Engl. & Irmsch.	Porphyrion	Kabschia	cult. BG Brockengarten Harz (Germany) acc. no. 97-B-1815; photographic vouchers (S. Spielau, N. Tkach)
S. unifoveolata Slipliv.	Porphyrion	Kabschia	Russia, Caucasus, mt. Fisht; cult. private collection D. Horák (Bystřice pod Hostýnem, Czech Republic)
S. valdensis DC.	Ligulatae		France, Mt. Cenis, V. de Cesati (HAL0170860)
S. vandellii Sternb.	Porphyrion	Kabschia	Italy, Dolomites; cult. private saxifrage collection D. Horák (Bystřice pod Hostýnem, Czech Republic)
S. wendelboi Schönb.-Tem.	Porphyrion	Kabschia	cult. Arktisch-Alpiner Garten Chemnitz (Germany) acc. no. AC-1524
